# Supplementary material for: Network Pharmacological Analysis on the Herbal Combinations for Mitigating Inflammation in Respiratory Tracts and Experimental Evaluation
Source: Healthcare (Basel). 2023 Jan 3;11(1):143. doi: 10.3390/healthcare11010143 (PMC9819683; doi:10.3390/healthcare11010143)
Supplement: Supplementary file 1 [file healthcare-11-00143-s001.zip]

Archive with 1 entries (1 files):
- healthcare-2070997-supplementary.pdf
